# Supplementary material for: PrEP (Pre-Exposure Prophylaxis) Education for Clinicians: Caring for an MSM Patient
Source: MedEdPORTAL. 2020 May 29;16:10908. doi: 10.15766/mep_2374-8265.10908 (PMC7336890; doi:10.15766/mep_2374-8265.10908)
Supplement: Supplementary file 1 — Presentation.pptxPresentation with Audio.pptxDiscussion Guide.docxPatient-Physician Video.mp4Preworkshop Evaluation.docxPostworkshop Evaluation.docx [file mep_2374-8265.10908-s001.zip]

Archive with 7 entries (7 files):
- A. Presentation.pptx
- B. Presentation with Audio.pptx
- C. Discussion Guide.docx
- D. Patient-Physician Video.mp4
- E. Preworkshop Evaluation.docx
- F. Postworkshop Evaluation.docx
- _Educational_Summary_Report_10908.pdf
